# Supplementary material for: The genome of Rhizophagus clarus HR1 reveals a common genetic basis for auxotrophy among arbuscular mycorrhizal fungi
Source: BMC Genomics. 2018 Jun 18;19:465. doi: 10.1186/s12864-018-4853-0 (PMC6007072; doi:10.1186/s12864-018-4853-0)
Supplement: Supplementary file 2 — : Table S1. Homology search results for FAS genes. (XLSX 51 kb) [file 12864_2018_4853_MOESM2_ESM.xlsx]

## Sheet: Sheet1
Table S1. Homology search results for FAS genes. FAS genes of Saccharomyces cerevisiae (Sc), Aspergillus nidulans (An), Laccaria bicolor (Lb), Puccinia graminis (Pg), Ustilago maydis (Um) were used as queries. BLAST hits with e-values < 10-5 were considered positive hits. Genes with orange backgrounds were present in the genomes of AM fungi. If the BLAST best-hit gene was too short for the corres…
	enzyme	gene name (S. cerevisiae)	gene length (S. cerevisiae)	R. clarus genome hit	R. clarus predicted genes								R. irregularis predicted genes
					hit	Gene ID	length	best hit species	alignment length	alignment coverage*	e-value	note	hit	Gene ID	length	best hit species	alignment length	alignment coverage*	e-value	note
Type I FAS (cytosolic, multifunctional FAS)
	cytosolic ACC (acetyl-CoA carboxylase)	ACC1	2233	+	+	RclHR1_01130014	2260	Sc,An,Lb,Pg,Um	2257	101.075	0		+	g17574.t1	2225	Sc,An,Lb,Pg,Um	2259	101.164	0
	Basidiomycota-type cytosolic FAS (Fatty acid synthase)	FAS (L. bicolor)	3935 (L. bicolor)	-	(+)	RclHR1_03890007	457	Um	364	9.25032	3e-18	too short for type I FAS, higher similarity to type II KS	(+)	g3133.t2	454	Um	359	9.12325	3e-18	too short for type I FAS, higher similarity to type II KS
	Ascomycota-type cytosolic FAS1 (Fatty acid synthase 1)	FAS1/FASβ	2051	-	(+)	RclHR1_04610008	363	An	326	15.8947	5e-07	too short for type I FAS, higher similarity to type II MT	(+)	g13400.t1	364	Sc	295	14.3832	3e-07	too short for type I FAS, higher similarity to type II MT
	Ascomycota-type cytosolic FAS2 (Fatty acid synthase 2)	FAS2/FASα	1887	-	-	-	-	-	-	-	-	-	-	-	-	-	-	-	-	-
Type II FAS (mitochondrial FAS subunits)
	mitochondrial ACC (acetyl-CoA carboxylase)	HFA1	2123	+	+	RclHR1_01130014	2260	Sc	2110	99.3877	0		+	g17574.t1	2225	Sc	2142	100.895	0
	mitochondrial MT (malonyl-CoA ACP transacylase)	MCT1	360	+	+	RclHR1_04610008	363	An	316	87.7778	4e-54		+	g13400.t1	364	An	316	87.7778	4e-54	identical to EXX52120.1
	mitochondrial KS (3-ketoacyl synthase)	CEM1	442	+	+	RclHR1_03890007	457	An	457	103.394	8e-179		+	g3133.t2	454	An	455	102.941	1e-179	identical to EXX61178.1
	mitochondrial KR (3-ketoacyl reductase)	OAR1	278	+	+	RclHR1_04980007	265	Pg	258	92.8058	7e-54		+	g14526.t1	265	Pg	258	92.8058	7e-52	identical to ESA21989.1
	mitochondrial DH (enoyl dehydratase)	HTD2	280	+	+	RclHR1_00240015	339	Lb	289	103.214	1e-37		+	g33413.t1	340	An	312	111.429	1e-36	identical to ESA03994.1
	mitochondrial ER (enoyl reductase)	ETR1	380	+	+	RclHR1_15910002	379	Lb	329	86.5789	2e-95		+	g33406.t1	379	Lb	329	86.5789	4e-94	identical to ESA04003.1
* Alignment coverage is approximation calculated as a percentage of the alignment length per query length. If the target gene is longer than the query by insertion, the alignment length may exceed the query length and the coverage may exceed 100%.
