# Supplementary material for: The genome of Rhizophagus clarus HR1 reveals a common genetic basis for auxotrophy among arbuscular mycorrhizal fungi
Source: BMC Genomics. 2018 Jun 18;19:465. doi: 10.1186/s12864-018-4853-0 (PMC6007072; doi:10.1186/s12864-018-4853-0)
Supplement: Supplementary file 3 — : Table S2. MGCGs in R. clarus compared with other AM fungi. (XLSX 36 kb) [file 12864_2018_4853_MOESM3_ESM.xlsx]

## Sheet: Sheet1
Table S2 MGCGs in R. clarus compared with other AM fungi. Homologs with BLAST e-value < 10-5 were scored as "Present", which is the same cutoff threshold as Tang et al. (2016). The results of predicted genes were used in the main text because coding sequences are fragmented by introns in the genomic sequences.
	Representative genes in Saccharomyces cerevisiae				Tang et al. (2016)			R. irregularis*								R. clarus
	ID	Name	length(aa)	Description	Gig.rosea	Gig.margarita	R.irregularis	assembled genome				predicted genes				assembled genome				predicted genes
								presence	e-value	aln. length	aln. coverage (%)	presence	e-value	aln. length	aln. coverage (%)	presence	e-value	aln. length	aln. coverage (%)	presence	e-value	aln. length	aln. coverage (%)
Fatty acid synthesis
	YKL182W	FAS1	2052	Fatty Acid Synthase	Missing	Missing	Missing	Missing	6.8	45	2.19298	Missing**	3E-07**	303	14.7661	Missing	0.65	108	5.26316	Missing	4E-05	301	14.6686
	YPL231W	FAS2	1888	Fatty Acid Synthase	Missing	Missing	Missing	Missing	3.6	99	5.24364	Missing	0.018	163	8.63347	Missing	0.39	191	10.1165	Missing	0.008	128	6.77966
Thiamine metabolism/transport
	YGR144W	THI4	327	Thiazole synthase	Missing	Missing	Missing	Missing	2.1	52	15.9021	Missing	0.5	136	41.5902	Missing	0.93	51	15.5963	Missing	0.25	56	17.1254
	YPL214C	THI6	541	Bifunctional enzyme with thiamine-phosphate pyrophosphorylase and 4-methyl-5-beta-hydroxyethylthiazole kinase activities	Missing	Missing	Missing	Missing	0.62	85	15.7116	Missing	0.044	69	12.7542	Missing	5.5	56	10.3512	Missing	0.049	73	13.4935
	YLR237W	THI7	599	Plasma membrane transporter responsible for the uptake of thiamine	Missing	Missing	Missing	Missing	1.1	25	4.17362	Missing	3.1	95	15.8598	Missing	5.2	84	14.0234	Missing	0.79	80	13.3556
	YOL055C	THI20	552	Multifunctional protein with hydroxymethylpyrimidine phosphate (HMP-P) kinase and thiaminase activities	Missing	Missing	Missing	Missing	1.1	58	10.5072	Missing	5.1	37	6.7029	Missing	3.1	45	8.15217	Missing	0.32	54	9.78261
	YPL258C	THI21	552	Hydroxymethylpyrimidine phosphate kinase	Missing	Missing	Missing	Missing	3.7	55	9.96377	Missing	1.3	66	11.9565	Missing	1.7	63	11.413	Missing	0.83	95	17.2101
	YPR121W	THI22	573	Hydroxymethylpyrimidine phosphate kinases	Missing	Missing	Missing	Missing	-	-	-	Missing	5.4	64	11.1693	Missing	3.8	63	10.9948	Missing	4.4	118	20.5934
	YOR192C	THI72	600	Transporter of thiamine or related compound	Missing	Missing	Missing	Missing	0.87	25	4.16667	Missing	2.1	95	15.8333	Missing	5.5	84	14	Missing	1.2	84	14
	YOR071C	NRT1	599	High-affinity nicotinamide riboside transporter	Missing	Missing	Missing	Missing	-	-	-	Missing	5.9	121	20.2003	Missing	-	-	-	Missing	3.8	61	10.1836
Sugar metabolism
	YIL162W	SUC2	533	Invertase	Missing	Missing	Missing	Missing	4.5	101	18.9493	Missing	0.48	101	18.9493	Missing	-	-	-	Missing	7.7	43	8.06754
Allantoin metabolism/transport
	YIR028W	DAL4	636	Allantoin permease	Missing	Missing	Missing	Missing	-	-	-	Missing	0.92	106	16.6667	Missing	-	-	-	Missing	0.98	40	6.28931
Alchol metabolism
	YGL256W	ADH4	383	Alcohol dehydrogenase isoenzyme type IV	Missing	Missing	Missing	Missing	2.7	66	17.2324	Missing	3.2	100	26.1097	Missing	-	-	-	Missing	0.98	83	21.671
	YOL165C	AAD15	144	Putative aryl-alcohol dehydrogenase	Missing	Missing	Present	Missing	0.41	51	35.4167	Present	5E-09	129	89.5833	Missing	1.7	42	29.1667	Present	4E-08	124	86.1111
Uracil metabolism/transport
	YBL042C	FUI1	640	High affinity uridine permease	Missing	Missing	Missing	Missing	8.3	74	11.5625	Missing	0.24	75	11.7188	Missing	-	-	-	Missing	0.005	94	14.6875
	YBR021W	FUR4	634	Uracil permease	Missing	Missing	Missing	Missing	-	-	-	Missing	4.6	56	8.83281	Missing	-	-	-	Missing	2	76	11.9874
Detoxification/stress response
	YER185W	PUG1	304	Plasma membrane protein with roles in the uptake of protoprophyrin IX and the efflux of heme	Missing	Missing	Missing	Missing	9.6	106	34.8684	Missing	0.035	232	76.3158	Missing	3.5	35	11.5132	Missing	9.7	39	12.8289
	YGR213C	RTA1	318	Protein involved in 7-ami-cholesterol resistance	Missing	Missing	Missing	Missing	3.5	56	17.6101	Missing	0.97	56	17.6101	Missing	8.7	64	20.1258	Missing	0.73	115	36.1635
	YGR234W	YHB1	400	Nitric oxide oxidoreductase	Missing	Missing	Missing	Missing	-	-	-	Present	1E-08	246	61.5	Missing	-	-	-	Present	7E-07	250	62.5
	YIL053W	RHR2	251	DL-glycerol-3-phosphatase	Missing	Missing	Missing	Missing	2.9	75	29.8805	Present	8E-09	203	80.8765	Missing	-	-	-	Present	6E-09	205	81.6733
	YPR201W	ARR3	405	Arsenite transporter	Missing	Missing	Missing	Missing	-	-	-	Missing	1.3	42	10.3704	Missing	-	-	-	Missing	2.8	68	16.7901
	YGL196W	DSD1	429	D-serine dehydratase (aka D-serine ammonia-lyase)	Missing	Missing	Missing	Missing	-	-	-	Missing	3.8	47	10.9557	Missing	3.6	53	12.3543	Missing	2.1	155	36.1305
	YHR044C	DOG1	247	2-deoxyglucose-6-phosphate phosphatase	Missing	Missing	Missing	Missing	4.1	37	14.9798	Missing	0.23	43	17.4089	Missing	6	43	17.4089	Missing	0.34	56	22.6721
	YHR043C	DOG2	247	2-deoxyglucose-6-phosphate phosphatase	Missing	Missing	Missing	Missing	9.2	63	25.5061	Missing	0.28	43	17.4089	Missing	5.6	43	17.4089	Missing	0.022	211	85.4251
Chaperones
	YBR227C	MCX1	521	Mitochondrial matrix protein	Missing	Present	Missing	Missing	-	-	-	Missing	3E-04	110	21.1132	Missing	3.2	58	11.1324	Missing	3E-04	110	21.1132
Proteases/peptidases
	YHR132C	ECM14	431	Putative metalloprotease	Missing	Missing	Missing	Missing	-	-	-	Missing	1.5	84	19.4896	Missing	-	-	-	Missing	1.1	107	24.826
Aromatic ami-acid metabolism
	YGL202W	ARO8	501	Aromatic ami-transferase I	Missing	Missing	Missing	Missing	-	-	-	Missing	5E-05	273	54.491	Missing	-	-	-	Missing	2E-05	278	55.489
	YHR137W	ARO9	514	Aromatic ami-transferase II	Missing	Missing	Missing	Missing	5.3	68	13.2296	Missing	0.002	422	82.1012	Missing	5.4	41	7.97665	Missing	0.003	183	35.6031
Channels/transporters
	YJL093C	TOK1	692	Outward-rectifier potassium channel	Missing	Missing	Missing	Missing	1.6	90	13.0058	Missing	0.14	72	10.4046	Missing	0.28	90	13.0058	Missing	0.069	97	14.0173
	YBR296C	PHO89	575	Na+/Pi cotransporter	Missing	Missing	Present	Present	7e-36	392	68.1739	Present	2e-114	566	98.4348	Present	9e-42	299	52	Present	6e-109	566	98.4348
	YKL221W	MCH2	474	Monocarboxylate permeases	Missing	Missing	Missing	Missing	-	-	-	Missing	0.47	240	50.6329	Missing	-	-	-	Missing	0.033	71	14.9789
Mating type/cell cycle/budding
	YIL140W	AXL2	824	Integral plasma membrane protein required for axial budding in haploid cells	Missing	Missing	Missing	Missing	9.2	109	13.2282	Missing	1.3	73	8.85922	Missing	8	61	7.40291	Missing	0.083	58	7.03883
ER quality control
	YPL096W	PNG1	364	Conserved peptide N-glycanase required for deglycosylation of misfolded glycoproteins during proteasome-dependent degradation	Missing	Missing	Missing	Missing	-	-	-	Missing	0.47	29	7.96703	Missing	1.5	64	17.5824	Missing	0.078	61	16.7582
	YBR015C	MNN2	598	Alpha-1,2-mannosyltransferase	Missing	Missing	Missing	Missing	1.4	103	17.2241	Missing	0.34	105	17.5585	Missing	1.9	43	7.19064	Missing	1,4	47	7.85953
	YJL186W	MNN5	587	Alpha-1,2-mannosyltransferase	Missing	Missing	Missing	Missing	-	-	-	Missing	4.9	53	9.02896	Missing	4.7	32	5.45145	Missing	0.37	32	5.45145
Others
	YLL057C	JLP1	413	Fe(II)-dependent sulfonate/alpha-ketoglutarate dioxygenase, involved in sulfonate catabolism for use as a sulfur source	Missing	Missing	Missing	Missing	5.7	52	12.5908	Missing	0.25	42	10.1695	Missing	8.6	36	8.71671	Missing	0.11	47	11.3801
	YNL229C	URE2	355	Nitrogen catabolite repression transcriptional regulator	Missing	Missing	Present	Present	9e-27	106	29.8592	Present	1e-37	229	64.507	Present	1e-28	263	74.0845	Present	1e-36	237	66.7606
	YLR047C	FRE8	687	Iron/copper reductases, involved in iron homeostasis	Missing	Missing	Missing	Missing	-	-	-	Missing	0.032	424	61.7176	Missing	4.2	175	25.4731	Missing	0.32	348	50.655
	YLR278C	YLR278C	1342	Zinc-cluster protein	Missing	Missing	Missing	Missing	1E-04	246	18.3308	Missing	-	-	-	Missing	3E-04	246	18.3308	Missing	0.002	252	18.7779
* genome and predicted gene information is derived from Maeda et al. (2017)
** Although FAS1 resulted positive hit for the threshold, it was regarded as "missing" because the alignment length was quite short for the corresponding gene and the target gene was confirmed to be orthologous to another gene (MT of type-II FAS). See table S1.
