# Supplementary material for: The genome of Rhizophagus clarus HR1 reveals a common genetic basis for auxotrophy among arbuscular mycorrhizal fungi
Source: BMC Genomics. 2018 Jun 18;19:465. doi: 10.1186/s12864-018-4853-0 (PMC6007072; doi:10.1186/s12864-018-4853-0)
Supplement: Supplementary file 4 — : Table S3. KEGG pathways affected by genes missing in R. clarus and R. irregularis but present in other fungi. (XLSX 34 kb) [file 12864_2018_4853_MOESM4_ESM.xlsx]

## Sheet: Sheet1
Table S3 KEGG pathways affected by genes missing in R. clarus and R. irregularis but present in other fungi.
	KEGG orthology ID	KEGG enzyme ID	Definition
Fatty acid biosynthesis
	K00665	EC 2.3.1.85	fatty acid synthase
	K00668	EC 2.3.1.86	fatty acid synthase
	K00059	EC 1.1.1.100	3-oxoacyl-ACP reductase
Thiamine biosynthesis
	K03707	EC 3.5.99.2	thiaminase
	K00878	EC 2.7.1.50	hydroxyethylthiazole kinase
	K00877	EC 2.7.1.49	hydroxymethylpyrimidine kinase
	K00788	EC 2.5.1.3	thiamine phosphate synthase
Vitamin B6 metabolism
	K00275	EC 1.4.3.5	pyridoxamine 5'-phosphate osidase
Nicotinate and nicotinamide metabolism
	K00763	EC 6.3.4.21	nicotinate phosphoribosyltransferase
Folate biosynthesis
	K13939	EC 2.5.1.15	dihydropteroate synthase
Heme biosynthesis
	K02302	EC 4.99.1.4	sirohydrochlorin ferrochelatase
Lysine biosynthesis
	K00825	EC 2.6.1.39	2-aminosdipate aminotransferase
	K16792	EC 4.2.1.114	methanogen homoaconitase
Metabolism of other amino acids
	K00129	EC 1.2.1.5	aldehyde dehydrogenase
	K00146	EC 1.2.1.5	phenylacetaldehyde dehydrogenase
	K01702	EC 4.2.1.33	3-isopropylmalate dehydratase
	K03334	EC 1.4.3.2	L-amino-acid oxidase
	K13524	EC 2.6.1.19	4-aminobutyrate aminotransferase
Sugar metabolism
	K00008	EC 1.1.1.15	L-iditol 2-dehydrogenase
	K01785	EC 5.1.3.3	aldose 1-epimerase
	K12047	EC 3.2.1.3	glucoamyrase/1,4-alpha-glucosidase
Pectin degradation
	K01184	EC 3.2.1.15	polygalacturonase
High mannose type N-glycan biosynthesis
	K05528	EC 2.4.1.232	alpha 1,6-mannosyltransferase
	K05529	-	mannan polymerase complexes MNN9 subunit
	K05535	EC 2.4.1.-	alpha 1,2-mannosyltransferase
Glycerolipid and Glycerophospholipid metabolism
	K00005	EC 1.1.1.6	glycerol dehydrogenase
	K01094	EC 3.1.3.27	phosphatidylglycerophosphatase
	K06123	EC 1.1.1.101	acylglycerone phosphate reductase
Purine metabolism
	K01483	EC 4.3.2.3	ureidoglycolate lyase
	K01488	EC 3.5.4.4	adenosine deaminase
	K18151	EC 3.5.1.116	ureidoglycolate amidohydrolase
Pyrimidine metabolism
	K01485	EC 3.5.4.1	cytosine deaminase
Steroid biosynthesis
	K09829	EC 5.-.-.-	C-8 sterol isomerase
	K09831	EC 1.14.19.41	sterol 22-desaturase
Ubiquinone biosynthesis
	K03182	EC 4.1.1.98	4-hydroxy-3-polyprenylbenzoate decarboxylase
