# Supplementary material for: The genome of Rhizophagus clarus HR1 reveals a common genetic basis for auxotrophy among arbuscular mycorrhizal fungi
Source: BMC Genomics. 2018 Jun 18;19:465. doi: 10.1186/s12864-018-4853-0 (PMC6007072; doi:10.1186/s12864-018-4853-0)
Supplement: Supplementary file 5 — : Table S4. The presence of notable KEGG metabolic enzymes in 20 fungal species assessed by GhostKOALA. (XLSX 24 kb) [file 12864_2018_4853_MOESM5_ESM.xlsx]

## Sheet: Sheet1
Table S4. The presence of notable KEGG metabolic enzymes in 20 fungal species assessed by GhostKOALA.
species			Rhizophagus clarus	Rhizophagus irregularis	Laccaria bicolor	Amanita muscaria	Coprinopsis cinerea	Suillus luteus	Rhizoctonia solani	Auricularia subglabra	Cryptococcus neoformans	Puccinia graminis	Ustilago maydis	Tuber melanosporum	Neurospora crassa	Magnaporthe oryzae	Fusarium oxysporum	Cenococcum geophilum	Aspergillus oryzae	Saccharomyces cerevisiae	Taphrina deformans	Schizosaccharomyces pombe
ecology type*			AM	AM	ECM	ECM	Sap	ECM	Pat	Sap	Pat	Pat	Pat	ECM	Sap	Pat	Pat	ECM	Sap	Sap	Pat	Sap
Thiamine biosynthesis
	EC 2.7.4.7	phosphooxymethylpyrimidine kinase			+	+	+	+	+	+	+	+	+	+	+	+	+		+	+	+	+
	EC 2.5.1.3	thiamine phosphate synthase			+	+	+	+	+	+	+	+	+	+	+	+	+	+	+	+	+	+
	EC 2.4.2.60 / Thi4	thiazole synthase				+	+		+	+		+	+		+	+	+	+	+			+
	EC 2.7.1.50	hydroxyethylthiazole kinase			+	+	+	+	+	+	+	+	+	+	+	+	+	+	+	+	+	+
	EC 3.5.99.2	thiaminase			+	+	+	+	+	+	+	+	+	+	+	+	+		+	+	+	+
Vitamin B6 metabolism
	EC 4.3.3.6	pyridoxal 5'-phosphate synthase	+	+	+	+	+	+	+	+	+	+	+	+	+	+	+	+	+	+	+	+
	EC 3.1.3.74	pyridoxal phosphatase	+	+	+	+	+	+	+	+	+		+
	EC 2.7.1..35	pyridoxine kinase			+	+	+	+	+	+	+		+	+	+	+	+	+	+	+		+
	EC 1.4.3.5	pyridoxamine 5'-phosphate oxidase			+			+	+	+	+	+		+	+	+	+	+	+	+	+	+
	EC 1.1.1.65	Pyridoxine 4-dehydrogenase					+	+	+	+	+	+	+	+	+	+	+	+	+	+		+
Polysaccharide degradation
	EC 3.2.1.26	invertase							+	+	+	+	+	+	+	+	+	+	+	+	+	+
	EC 3.2.1.20	glucoinvertase			+	+	+	+	+	+	+	+	+	+	+	+	+	+	+		+	+
	EC 3.2.1.21	b-glucosidase			+	+	+	+	+	+	+	+	+	+	+	+	+	+	+		+	+
	EC 3.2.1.39	1,3-b-glucanase													+	+	+	+	+		+
	EC 3.2.1.58	1,3-b-glucosidase																		+		+
	EC 3.2.1.28	trehalase	+	+	+	+	+	+	+	+	+	+	+		+	+	+	+	+	+	+	+
	EC 3.2.1.10	sucrose isomaltase			+	+	+	+	+	+	+		+	+	+	+	+	+	+	+	+
	EC 3.2.1.3	glucoamylase			+	+	+	+	+	+	+	+	+	+	+	+	+	+	+	+	+	+
	EC 2.4.1.1	glycogen phosphorylase	+	+	+	+	+	+	+	+	+	+	+	+	+	+	+	+	+	+	+
* AM, arbuscular mycorrhizal; ECM, ectomycorrhizal; Sap, saprotrophic, Pat, pathogenic/parasitic. The background is colored by the same manner with Fig.2.
